# Supplementary material for: Effects of Sodium Butyrate on Sperm Function and Protein Acetylation in Fresh and Frozen–Thawed Boar Spermatozoa
Source: Animals (Basel). 2026 Jun 24;16(13):1952. doi: 10.3390/ani16131952 (PMC13360045; doi:10.3390/ani16131952)
Supplement: Supplementary file 1 [file animals-16-01952-s001.zip]

Archive with 8 entries (8 files):
- animals-4350143-supplementary Figure S1.pdf
- animals-4350143-supplementary Table S1.xlsx
- animals-4350143-supplementary Table S2.xlsx
- animals-4350143-supplementary Table S3.xlsx
- animals-4350143-supplementary Table S4 dose_condition_interaction_results.csv
- animals-4350143-supplementary Table S5 posthoc_dose_within_condition.csv
- animals-4350143-supplementary Table S6.xlsx
- animals-4350143-supplementary Table S7.xlsx
