# Supplementary material for: Effects of Sodium Butyrate on Sperm Function and Protein Acetylation in Fresh and Frozen–Thawed Boar Spermatozoa
Source: Animals (Basel). 2026 Jun 24;16(13):1952. doi: 10.3390/ani16131952 (PMC13360045; doi:10.3390/ani16131952)
Supplement: Supplementary file 1 [file animals-16-01952-s001.zip › animals-4350143-supplementary Table S1.xlsx]

## Sheet: Arkusz1
Parameter	0 mM	0.5 mM	0.75 mM	1 mM	p (0 vs 0.5)	sig (0 vs 0.5)	p (0 vs 0.75)	sig (0 vs 0.75)	p (0 vs 1)	sig (0 vs 1)	p (0.5 vs 0.75)	sig (0.5 vs 0.75)	p (0.5 vs 1)	sig (0.5 vs 1)	p (0.75 vs 1)	sig (0.75 vs 1)
Total motility (%)	94.24 ± 4.46	94.18 ± 3.99	93.63 ± 4.00	94.15 ± 3.88	1	ns	0.9834	ns	0.9999	ns	0.9878	ns	1	ns	0.9896	ns
Progressive motility (%)	78.50 ± 4.39	78.24 ± 4.22	78.64 ± 4.18	78.69 ± 4.42	0.9989	ns	0.9998	ns	0.9996	ns	0.9958	ns	0.9944	ns	1	ns
Mitochondrial potential - high (%)	92.61 ± 4.40	92.90 ± 3.90	92.22 ± 4.12	92.53 ± 3.65	0.998	ns	0.9953	ns	1	ns	0.9762	ns	0.9958	ns	0.9977	ns
Mitochondrial potential - low (%)	7.39 ± 4.40	7.10 ± 3.90	7.78 ± 4.12	7.47 ± 3.65	0.998	ns	0.9953	ns	1	ns	0.9762	ns	0.9958	ns	0.9977	ns
Membrane integrity - live (%)	81.41 ± 5.88	81.20 ± 5.81	81.66 ± 6.11	80.89 ± 6.28	0.9995	ns	0.999	ns	0.9919	ns	0.9942	ns	0.9982	ns	0.9742	ns
Membrane integrity - dying (%)	5.22 ± 1.98	5.66 ± 2.18	5.25 ± 1.83	5.66 ± 2.00	0.9481	ns	1	ns	0.9484	ns	0.958	ns	1	ns	0.9583	ns
Apoptosis - dead (%)	13.38 ± 6.78	13.14 ± 7.09	13.09 ± 6.74	13.45 ± 6.96	0.9995	ns	0.9991	ns	1	ns	1	ns	0.999	ns	0.9984	ns
Apoptosis - live (%)	80.96 ± 7.60	80.76 ± 7.47	81.64 ± 7.32	80.61 ± 8.52	0.9999	ns	0.9964	ns	0.9995	ns	0.9924	ns	1	ns	0.9879	ns
Apoptosis - apoptotic (%)	1.53 ± 1.30	1.83 ± 1.55	2.10 ± 1.79	2.76 ± 3.04	0.9826	ns	0.8975	ns	0.4551	ns	0.9876	ns	0.6815	ns	0.8592	ns
Chromatin - necrotic (%)	17.52 ± 7.10	17.41 ± 6.68	16.26 ± 6.12	16.63 ± 6.63	1	ns	0.9662	ns	0.9877	ns	0.9741	ns	0.9917	ns	0.999	ns
Chromatin - normal (%)	98.84 ± 0.59	99.09 ± 0.41	99.17 ± 0.34	99.16 ± 0.36	0.3069	ns	0.1159	ns	0.1216	ns	0.9501	ns	0.956	ns	1	ns
Chromatin - damaged (%)	1.16 ± 0.59	0.91 ± 0.41	0.83 ± 0.34	0.84 ± 0.36	0.3069	ns	0.1159	ns	0.1216	ns	0.9501	ns	0.956	ns	1	ns
