# Supplementary material for: Effects of Sodium Butyrate on Sperm Function and Protein Acetylation in Fresh and Frozen–Thawed Boar Spermatozoa
Source: Animals (Basel). 2026 Jun 24;16(13):1952. doi: 10.3390/ani16131952 (PMC13360045; doi:10.3390/ani16131952)
Supplement: Supplementary file 1 [file animals-16-01952-s001.zip › animals-4350143-supplementary Table S2.xlsx]

## Sheet: Arkusz1
Parameter	0 mM	0.5 mM	0.75 mM	1 mM	p (0 vs 0.5)	sig (0 vs 0.5)	p (0 vs 0.75)	sig (0 vs 0.75)	p (0 vs 1)	sig (0 vs 1)	p (0.5 vs 0.75)	sig (0.5 vs 0.75)	p (0.5 vs 1)	sig (0.5 vs 1)	p (0.75 vs 1)	sig (0.75 vs 1)
Total motility (%)	82.79 ± 4.53	85.59 ± 3.10	81.94 ± 2.67	85.71 ± 3.46	0.0463*	*	0.8434	ns	0.0348*	*	0.0055**	**	0.9994	ns	0.0039**	**
Progressive motility (%)	53.62 ± 5.44	59.78 ± 4.25	56.03 ± 3.41	58.24 ± 6.15	0.0034**	**	0.4762	ns	0.0397*	*	0.1265	ns	0.7905	ns	0.553	ns
Mitochondrial potential - high (%)	81.47 ± 4.56	84.23 ± 2.81	80.38 ± 2.91	83.62 ± 4.94	0.0738	ns	0.7548	ns	0.2214	ns	0.006**	**	0.9458	ns	0.026*	*
Mitochondrial potential - low (%)	18.53 ± 4.56	15.77 ± 2.81	19.62 ± 2.91	16.38 ± 4.94	0.0738	ns	0.7548	ns	0.2214	ns	0.006**	**	0.9458	ns	0.026*	*
Membrane integrity - live (%)	53.71 ± 14.10	49.99 ± 17.45	52.44 ± 6.75	55.74 ± 14.89	0.9108	ns	0.9958	ns	0.9838	ns	0.972	ns	0.7376	ns	0.9355	ns
Membrane integrity - dying (%)	1.96 ± 0.52	2.27 ± 0.77	4.02 ± 3.87	2.71 ± 1.55	0.984	ns	0.1006	ns	0.8235	ns	0.2031	ns	0.9575	ns	0.4471	ns
Apoptosis - dead (%)	44.32 ± 14.22	47.74 ± 17.87	43.54 ± 5.75	41.54 ± 15.14	0.9311	ns	0.9991	ns	0.9609	ns	0.8807	ns	0.6967	ns	0.9848	ns
Apoptosis - live (%)	59.29 ± 13.54	61.27 ± 19.07	62.29 ± 9.60	61.47 ± 15.15	0.987	ns	0.9574	ns	0.9829	ns	0.9982	ns	1	ns	0.999	ns
Apoptosis - apoptotic (%)	3.86 ± 3.10	3.12 ± 2.19	3.42 ± 1.64	2.68 ± 1.68	0.737	ns	0.9298	ns	0.3738	ns	0.9752	ns	0.9294	ns	0.7364	ns
Chromatin - necrotic (%)	36.85 ± 14.42	35.60 ± 20.04	34.29 ± 9.77	35.85 ± 15.92	0.9971	ns	0.9759	ns	0.9985	ns	0.9966	ns	1	ns	0.9944	ns
Chromatin - normal (%)	98.30 ± 0.50	98.32 ± 0.99	98.11 ± 0.73	98.50 ± 0.49	0.9998	ns	0.9112	ns	0.8809	ns	0.8771	ns	0.9144	ns	0.507	ns
Chromatin - damaged (%)	1.71 ± 0.50	1.68 ± 0.99	1.89 ± 0.73	1.50 ± 0.49	0.9998	ns	0.9112	ns	0.8809	ns	0.8771	ns	0.9144	ns	0.507	ns
