# Supplementary material for: Effects of Sodium Butyrate on Sperm Function and Protein Acetylation in Fresh and Frozen–Thawed Boar Spermatozoa
Source: Animals (Basel). 2026 Jun 24;16(13):1952. doi: 10.3390/ani16131952 (PMC13360045; doi:10.3390/ani16131952)
Supplement: Supplementary file 1 [file animals-16-01952-s001.zip › animals-4350143-supplementary Table S3.xlsx]

## Sheet: Arkusz1
Parameter	Estimate for acetylation	SE	df	t value	p-value	Marginal R²	Conditional R²
Total motility	-0.222	0.394	80.9	-0.563	0.575	0.621	0.718
Progressive motility	0.154	0.459	90.0	0.336	0.738	0.837	0.888
JC-1 high mitochondrial potential	-0.161	0.408	82.9	-0.396	0.693	0.606	0.715
JC-1 low mitochondrial potential	0.161	0.408	82.9	0.396	0.693	0.606	0.715
Membrane integrity live	-0.287	1.027	90.4	-0.279	0.781	0.643	0.748
Membrane integrity dying	-0.079	0.203	90.5	-0.387	0.699	0.306	0.508
Apoptosis dead	0.245	0.999	88.6	0.246	0.807	0.669	0.798
Apoptosis live	-0.532	0.894	85.4	-0.595	0.554	0.425	0.757
Apoptosis apoptotic	0.216	0.226	83.0	0.957	0.341	0.081	0.277
Chromatin necrotic	0.288	0.899	85.3	0.320	0.750	0.390	0.745
Chromatin normal	0.003	0.052	83.9	0.059	0.953	0.300	0.608
Chromatin damaged	-0.003	0.052	83.9	-0.059	0.953	0.300	0.608
Table S3.
Association between global acetylation levels and sperm functional parameters assessed using linear mixed-effects models.
Each parameter was modeled as a dependent variable with NaBu dose, acetylation level, and sample condition (fresh vs cryopreserved) as fixed effects, and boar and collection nested within boar as random effects.
marginal R², and conditional R². Marginal R² represents the proportion of variance explained by fixed effects only, whereas conditional R² represents the proportion of variance explained by the full model, including both fixed and random effects.
No statistically significant associations between acetylation and any sperm functional parameter were observed (all p > 0.05).

## Sheet: Arkusz2
arameter	Estimate for acetylation	SE	df	t-value	p-value	Marginal R²	Conditional R²
Total motility (%)	-0.222	0.394	80.9	-0.563	0.575	0.621	0.718
Progressive motility (%)	0.154	0.459	90.0	0.336	0.738	0.837	0.888
JC-1 high mitochondrial potential (%)	-0.161	0.408	82.9	-0.396	0.693	0.606	0.715
JC-1 low mitochondrial potential (%)	0.161	0.408	82.9	0.396	0.693	0.606	0.715
Membrane integrity live (%)	-0.287	1.027	90.4	-0.279	0.781	0.643	0.748
Membrane integrity dying (%)	-0.079	0.203	90.5	-0.387	0.699	0.306	0.508
Apoptosis dead (%)	0.245	0.999	88.6	0.246	0.807	0.669	0.798
Apoptosis live (%)	-0.532	0.894	85.4	-0.595	0.554	0.425	0.757
Apoptosis apoptotic (%)	0.216	0.226	83.0	0.957	0.341	0.081	0.277
Chromatin necrotic (%)	0.288	0.899	85.3	0.320	0.750	0.390	0.745
Chromatin normal (%)	0.003	0.052	83.9	0.059	0.953	0.300	0.608
Chromatin damaged (%)	-0.003	0.052	83.9	-0.059	0.953	0.300	0.608
