# Supplementary material for: Effects of Sodium Butyrate on Sperm Function and Protein Acetylation in Fresh and Frozen–Thawed Boar Spermatozoa
Source: Animals (Basel). 2026 Jun 24;16(13):1952. doi: 10.3390/ani16131952 (PMC13360045; doi:10.3390/ani16131952)
Supplement: Supplementary file 1 [file animals-16-01952-s001.zip › animals-4350143-supplementary Table S4 dose_condition_interaction_results.csv]

parameter	Model term	NumDF	DenDF	F_value	p_value	FDR-adjusted p-value
tm_total_motility_	dose_f	3	77.0000765898271	2.52073878234522	0.0640637618575732	0.290695059311442
tm_total_motility_	condition	1	77.0000765876435	228.169147090536	9.85504171893252e-25	2.95651251567976e-24
tm_total_motility_	dose_f:condition	3	77.0000765861174	1.76441137164963	0.160992038410709	0.405920100722647
pm_progressive_motility_	dose_f	3	76.9999997986762	2.93078166446503	0.038797561106016	0.290695059311442
pm_progressive_motility_	condition	1	76.9999998005095	801.365468616628	1.88397893490885e-42	2.26077472189062e-41
pm_progressive_motility_	dose_f:condition	3	76.9999997972912	3.28000852643979	0.0253323714255289	0.303988457106347
jc_1_high_mitochondrial_potential_	dose_f	3	77.0000051235247	2.18214582518751	0.0968983531038141	0.290695059311442
jc_1_high_mitochondrial_potential_	condition	1	77.0000051288427	216.439269670893	4.48622684501587e-24	8.97245369692322e-24
jc_1_high_mitochondrial_potential_	dose_f:condition	3	77.0000051223492	1.33052496805099	0.270613400481765	0.405920100722647
jc_1_low_mitochondrial_potential_	dose_f	3	77.0000051202858	2.18214582521561	0.0968983531008693	0.290695059311442
jc_1_low_mitochondrial_potential_	condition	1	77.0000051251189	216.43926967368	4.48622684846161e-24	8.97245369692322e-24
jc_1_low_mitochondrial_potential_	dose_f:condition	3	77.0000051254812	1.33052496806813	0.270613400475955	0.405920100722647
membrane_integrity__live	dose_f	3	77.0000000072539	0.392021771195712	0.759077724715446	0.95750401895416
membrane_integrity__live	condition	1	77.0000000118068	237.955140363828	2.90882687120051e-25	1.1635307484802e-24
membrane_integrity__live	dose_f:condition	3	77.0000000076299	0.485924257524772	0.693053173841592	0.83166380860991
membrane_integrity__dying	dose_f	3	77.0000241063577	1.54010699804703	0.21088111133048	0.361510476566537
membrane_integrity__dying	condition	1	77.0000241066783	58.9579345029646	4.22299627960607e-11	4.60690503229753e-11
membrane_integrity__dying	dose_f:condition	3	77.0000241066783	2.0202194379955	0.118037187786952	0.405920100722647
apoptosis__dead	dose_f	3	76.9999976824486	0.497157656052189	0.685334683579096	0.95750401895416
apoptosis__dead	condition	1	76.9999976833435	309.871358810198	1.02967823849328e-28	6.17806943095971e-28
apoptosis__dead	dose_f:condition	3	76.9999976802027	0.581608355696207	0.628855859560608	0.83166380860991
apoptosis__live	dose_f	3	77.0000288564728	0.225961426490991	0.878067848499837	0.95750401895416
apoptosis__live	condition	1	77.0000288557723	158.714277001921	2.15563189483138e-20	3.69536896256808e-20
apoptosis__live	dose_f:condition	3	77.0000288556481	0.139405003763963	0.936127627263333	0.987130826042609
apoptosis__apoptotic	dose_f	3	77.0000234692954	0.103980367702131	0.95750401895416	0.95750401895416
apoptosis__apoptotic	condition	1	77.0000234641277	9.39033420711688	0.00300632883875984	0.00300632883875984
apoptosis__apoptotic	dose_f:condition	3	77.0000234740114	1.55417846082196	0.207356593810863	0.405920100722647
chromatin__necrotic	dose_f	3	76.9999203052031	0.248995167019848	0.861816513473196	0.95750401895416
chromatin__necrotic	condition	1	76.9999203010612	138.540408900515	6.9071773182597e-19	1.03607659773896e-18
chromatin__necrotic	dose_f:condition	3	76.9999203085556	0.0452298784430466	0.987130826042609	0.987130826042609
chromatin__normal	dose_f	3	77.0000051286586	1.57116250229214	0.203177688864869	0.361510476566537
chromatin__normal	condition	1	77.0000051326422	71.0728676356372	1.50483058784243e-12	1.80631748564055e-12
chromatin__normal	dose_f:condition	3	77.0000051333166	1.48239913134102	0.225943309514463	0.405920100722647
chromatin__damaged	dose_f	3	76.9994345885445	1.57114261941768	0.203182600121256	0.361510476566537
chromatin__damaged	condition	1	76.9994345877094	71.0719682168734	1.50526457136713e-12	1.80631748564055e-12
chromatin__damaged	dose_f:condition	3	76.9994345819951	1.48238037175814	0.225948433368438	0.405920100722647
Supplementary Table S4. Results of global linear mixed-effects models testing the dose × condition interaction for sperm functional parameters.
Each sperm functional parameter was modeled as a dependent variable, with NaBu dose, sample condition, and the dose × condition interaction as fixed effects.
Boar and collection nested within boar were included as random effects. P-values were adjusted using the Benjamini–Hochberg false discovery rate procedure. No dose × condition interaction remained statistically significant after FDR correction.
