# Supplementary material for: Effects of Sodium Butyrate on Sperm Function and Protein Acetylation in Fresh and Frozen–Thawed Boar Spermatozoa
Source: Animals (Basel). 2026 Jun 24;16(13):1952. doi: 10.3390/ani16131952 (PMC13360045; doi:10.3390/ani16131952)
Supplement: Supplementary file 1 [file animals-16-01952-s001.zip › animals-4350143-supplementary Table S5 posthoc_dose_within_condition.csv]

contrast	condition	estimate	SE	df	lower.CL	upper.CL	t.ratio	p.value	parameter
dose_f0 - dose_f0.5	after24h	0.0608333333335393	1.32966848831492	76.9999999999997	-3.4309218597187	3.55258852638578	0.0457507520619916	0.999965299188197	tm_total_motility_
dose_f0 - dose_f0.75	after24h	0.60583333333347	1.32966848831492	76.9999999999997	-2.88592185971877	4.09758852638571	0.455627352725517	0.968337222478856	tm_total_motility_
dose_f0 - dose_f1	after24h	0.0891666666668468	1.32966848831492	76.9999999999997	-3.40258852638539	3.58092185971909	0.0670593215154304	0.999890826866529	tm_total_motility_
dose_f0.5 - dose_f0.75	after24h	0.54499999999993	1.32966848831492	76.9999999999997	-2.94675519305231	4.03675519305217	0.409876600663526	0.976597647131695	tm_total_motility_
dose_f0.5 - dose_f1	after24h	0.0283333333333075	1.32966848831492	76.9999999999997	-3.46342185971893	3.52008852638555	0.0213085694534388	0.999996491793791	tm_total_motility_
dose_f0.75 - dose_f1	after24h	-0.516666666666623	1.32966848831492	76.9999999999997	-4.00842185971886	2.97508852638562	-0.388568031210087	0.979930503213913	tm_total_motility_
dose_f0 - dose_f0.5	cryo	-2.79500000000017	1.32966848831492	76.9999999999997	-6.28675519305241	0.696755193052076	-2.10202770432068	0.161636796888432	tm_total_motility_
dose_f0 - dose_f0.75	cryo	0.84833333333318	1.32966848831492	76.9999999999997	-2.64342185971906	4.34008852638542	0.638003638341663	0.919383637924764	tm_total_motility_
dose_f0 - dose_f1	cryo	-2.91750000000015	1.32966848831492	76.9999999999997	-6.40925519305239	0.574255193052093	-2.19415593107532	0.134009388965117	tm_total_motility_
dose_f0.5 - dose_f0.75	cryo	3.64333333333335	1.32966848831492	76.9999999999997	0.151578140281105	7.13508852638559	2.74003134266234	0.0374888465704084	tm_total_motility_
dose_f0.5 - dose_f1	cryo	-0.122499999999983	1.32966848831492	76.9999999999997	-3.61425519305222	3.36925519305226	-0.0921282267546445	0.999717354794033	tm_total_motility_
dose_f0.75 - dose_f1	cryo	-3.76583333333333	1.32966848831492	76.9999999999997	-7.25758852638557	-0.274078140281088	-2.83215956941698	0.0294697141235181	tm_total_motility_
dose_f0 - dose_f0.5	after24h	0.254166666666703	1.52613715825009	76.9999999999997	-3.75352201247392	4.26185534580733	0.166542479679964	0.998342753173076	pm_progressive_motility_
dose_f0 - dose_f0.75	after24h	-0.145833333333246	1.52613715825009	76.9999999999997	-4.15352201247387	3.86185534580737	-0.0955571604720396	0.999684685173158	pm_progressive_motility_
dose_f0 - dose_f1	after24h	-0.186666666666628	1.52613715825009	76.9999999999997	-4.19435534580725	3.82102201247399	-0.122313165404258	0.999340235294146	pm_progressive_motility_
dose_f0.5 - dose_f0.75	after24h	-0.39999999999995	1.52613715825009	77.0000000000001	-4.40768867914016	3.60768867914026	-0.262099640152003	0.993642115455186	pm_progressive_motility_
dose_f0.5 - dose_f1	after24h	-0.440833333333331	1.52613715825009	77.0000000000001	-4.44852201247354	3.56685534580688	-0.288855645084222	0.991537869693787	pm_progressive_motility_
dose_f0.75 - dose_f1	after24h	-0.0408333333333815	1.52613715825009	77.0000000000001	-4.04852201247359	3.96685534580683	-0.0267560049322186	0.999993055488023	pm_progressive_motility_
dose_f0 - dose_f0.5	cryo	-6.15833333333344	1.52613715825009	76.9999999999997	-10.1660220124741	-2.15064465419282	-4.03524237650746	0.000724084802738889	pm_progressive_motility_
dose_f0 - dose_f0.75	cryo	-2.41250000000011	1.52613715825009	76.9999999999997	-6.42018867914073	1.59518867914051	-1.58078845466704	0.395530971038817	pm_progressive_motility_
dose_f0 - dose_f1	cryo	-4.61583333333344	1.52613715825009	76.9999999999997	-8.62352201247406	-0.60814465419282	-3.02452063917117	0.0174414796763002	pm_progressive_motility_
dose_f0.5 - dose_f0.75	cryo	3.74583333333333	1.52613715825009	76.9999999999997	-0.261855345807291	7.75352201247395	2.45445392184042	0.0755031469661614	pm_progressive_motility_
dose_f0.5 - dose_f1	cryo	sty.25	1.52613715825009	76.9999999999997	-2.46518867914062	5.55018867914062	1.01072173733629	0.743657281807254	pm_progressive_motility_
dose_f0.75 - dose_f1	cryo	-2.20333333333333	1.52613715825009	77.0000000000001	-6.21102201247354	1.80435534580688	-1.44373218450413	0.476371862126079	pm_progressive_motility_
dose_f0 - dose_f0.5	after24h	-0.289166666666561	1.37805343158548	76.9999999999997	-3.90798238526724	3.32964905193412	-0.209837049884103	0.996706096768691	jc_1_high_mitochondrial_potential_
dose_f0 - dose_f0.75	after24h	0.387500000000143	1.37805343158548	77.0000000000001	-3.23131571860016	4.00631571860045	0.281193741199365	0.992180348657479	jc_1_high_mitochondrial_potential_
dose_f0 - dose_f1	after24h	0.0841666666667923	1.37805343158548	77.0000000000001	-3.53464905193352	3.7029823852671	0.0610764900240166	0.999917493115649	jc_1_high_mitochondrial_potential_
dose_f0.5 - dose_f0.75	after24h	0.676666666666705	1.37805343158548	77.0000000000001	-2.9421490519336	4.29548238526701	0.491030791083468	0.960871271676946	jc_1_high_mitochondrial_potential_
dose_f0.5 - dose_f1	after24h	0.373333333333354	1.37805343158548	77.0000000000001	-3.24548238526695	3.99214905193366	0.27091353990812	0.992991647041902	jc_1_high_mitochondrial_potential_
dose_f0.75 - dose_f1	after24h	-0.303333333333351	1.37805343158548	77.0000000000001	-3.92214905193366	3.31548238526695	-0.220117251175348	0.996204386603405	jc_1_high_mitochondrial_potential_
dose_f0 - dose_f0.5	cryo	-2.75666666666669	1.37805343158548	76.9999999999997	-6.37548238526737	0.862149051933986	-2.00040622771433	0.196811929360749	jc_1_high_mitochondrial_potential_
dose_f0 - dose_f0.75	cryo	1.09083333333331	1.37805343158548	77.0000000000001	-2.527982385267	4.70964905193361	0.791575499418975	0.85806436475243	jc_1_high_mitochondrial_potential_
dose_f0 - dose_f1	cryo	-2.15083333333334	1.37805343158548	77.0000000000001	-5.76964905193365	1.46798238526697	-1.56077644308666	0.406956758735586	jc_1_high_mitochondrial_potential_
dose_f0.5 - dose_f0.75	cryo	mar.75	1.37805343158548	76.9999999999997	0.228684281399319	7.46631571860067	2.7919817271333	0.0327592154590665	jc_1_high_mitochondrial_potential_
dose_f0.5 - dose_f1	cryo	0.605833333333351	1.37805343158548	76.9999999999997	-3.01298238526733	4.22464905193403	0.439629784627674	0.971400518326692	jc_1_high_mitochondrial_potential_
dose_f0.75 - dose_f1	cryo	-3.24166666666665	1.37805343158548	76.9999999999997	-6.86048238526732	0.377149051934031	-2.35235194250563	0.0952798102851682	jc_1_high_mitochondrial_potential_
dose_f0 - dose_f0.5	after24h	0.289166666666607	1.3780534315766	77.0000000000005	-3.32964905191046	3.90798238524368	0.209837049885488	0.996706096768627	jc_1_low_mitochondrial_potential_
dose_f0 - dose_f0.75	after24h	-0.387500000000056	1.3780534315766	77.0000000000001	-4.00631571857705	3.23131571857694	-0.281193741201113	0.992180348657336	jc_1_low_mitochondrial_potential_
dose_f0 - dose_f1	after24h	-0.0841666666667281	1.3780534315766	77.0000000000005	-3.7029823852438	3.53464905191034	-0.0610764900243634	0.999917493115648	jc_1_low_mitochondrial_potential_
dose_f0.5 - dose_f0.75	after24h	-0.676666666666663	1.3780534315766	77.0000000000005	-4.29548238524373	2.9421490519104	-0.491030791086601	0.960871271676243	jc_1_low_mitochondrial_potential_
dose_f0.5 - dose_f1	after24h	-0.373333333333335	1.3780534315766	77.0000000000005	-3.9921490519104	3.24548238524373	-0.270913539909851	0.99299164704177	jc_1_low_mitochondrial_potential_
dose_f0.75 - dose_f1	after24h	0.303333333333328	1.3780534315766	77.0000000000005	-3.31548238524374	3.9221490519104	0.22011725117675	0.996204386603333	jc_1_low_mitochondrial_potential_
dose_f0 - dose_f0.5	cryo	2.75666666666667	1.3780534315766	77.0000000000005	-0.862149051910403	6.37548238524373	2.0004062277272	0.196811929355974	jc_1_low_mitochondrial_potential_
dose_f0 - dose_f0.75	cryo	-1.09083333333333	1.3780534315766	77.0000000000005	-4.7096490519104	2.52798238524373	-0.791575499424094	0.858064364750098	jc_1_low_mitochondrial_potential_
dose_f0 - dose_f1	cryo	2.15083333333333	1.3780534315766	77.0000000000005	-1.46798238524373	5.7696490519104	1.5607764430967	0.406956758729814	jc_1_low_mitochondrial_potential_
dose_f0.5 - dose_f0.75	cryo	-3.8475	1.3780534315766	77.0000000000001	-7.466315718577	-0.228684281423003	-2.79198172715129	0.0327592154575242	jc_1_low_mitochondrial_potential_
dose_f0.5 - dose_f1	cryo	-0.605833333333332	1.3780534315766	77.0000000000005	-4.2246490519104	3.01298238524374	-0.439629784630492	0.971400518326169	jc_1_low_mitochondrial_potential_
dose_f0.75 - dose_f1	cryo	3.24166666666667	1.3780534315766	77.0000000000005	-0.377149051910399	6.86048238524374	2.3523519425208	0.0952798102819439	jc_1_low_mitochondrial_potential_
Supplementary Table S5. Pairwise comparisons between NaBu doses within each sample condition based on estimated marginal means from global mixed-effects models including the dose � condition interaction.
Pairwise contrasts were adjusted using Tukey�s method and are reported with effect estimates, standard errors, 95% confidence intervals, t-ratios, and adjusted p-values. These analyses were used to support the interpretation of condition-specific dose-related differences.
