# Supplementary material for: Effects of Sodium Butyrate on Sperm Function and Protein Acetylation in Fresh and Frozen–Thawed Boar Spermatozoa
Source: Animals (Basel). 2026 Jun 24;16(13):1952. doi: 10.3390/ani16131952 (PMC13360045; doi:10.3390/ani16131952)
Supplement: Supplementary file 1 [file animals-16-01952-s001.zip › animals-4350143-supplementary Table S6.xlsx]

## Sheet: Arkusz1
Analytical composition	Content (%)
Crude protein	11.9
Crude fat	3.1
Crude fiber	5.57
Crude ash	5.33
Calcium	0.83
Phosphorus	0.48
Sodium	0.25
Lysine	0.59
Methionine	0.20
Total methionine equivalent	0.24
Supplementary Table S6. Analytical composition of the commercial diet fed to breeding boars.
