# Supplementary material for: Effects of Sodium Butyrate on Sperm Function and Protein Acetylation in Fresh and Frozen–Thawed Boar Spermatozoa
Source: Animals (Basel). 2026 Jun 24;16(13):1952. doi: 10.3390/ani16131952 (PMC13360045; doi:10.3390/ani16131952)
Supplement: Supplementary file 1 [file animals-16-01952-s001.zip › animals-4350143-supplementary Table S7.xlsx]

## Sheet: Arkusz2
Parameter	0 mM	0.5 mM	0.75 mM	1 mM	p (0 vs 0.5)	p (0 vs 0.75)	p (0 vs 1)	p (0.5 vs 0.75)	p (0.5 vs 1)	p (0.75 vs 1)
Total motility (%)	82.79 ± 4.53	85.59 ± 3.10	81.94 ± 2.67	85.71 ± 3.46	0.0463*	0.8434	0.0348*	0.0055**	0.9994	0.0039**
Progressive motility (%)	53.62 ± 5.44	59.78 ± 4.25	56.03 ± 3.41	58.24 ± 6.15	0.0034**	0.4762	0.0397*	0.1265	0.7905	0.553
Mitochondrial potential - high (%)	81.47 ± 4.56	84.23 ± 2.81	80.38 ± 2.91	83.62 ± 4.94	0.0738	0.7548	0.2214	0.006**	0.9458	0.026*
Mitochondrial potential - low (%)	18.53 ± 4.56	15.77 ± 2.81	19.62 ± 2.91	16.38 ± 4.94	0.0738	0.7548	0.2214	0.006**	0.9458	0.026*
Effect of sodium butyrate (NaBu; 0–1 mM) on selected functional parameters of fro-zen-thawed boar sperm. Data are presented as mean ± SD.
Statistical analysis was per-formed using linear mixed-effects models with dose as a fixed effect and boar and col-lection nested within boar as random effects.
Pairwise comparisons between doses were conducted using estimated marginal means with Tukey adjustment. Significant differ-ences are indicated as follows: *p < 0.05, **p < 0.01.
